# Supplementary material for: Can Ganoderma Triterpenoids Exert Immunogenic Cell Death in Human Cancer Cells? A Systematic Review and Protein Network Analysis
Source: Pharmaceuticals (Basel). 2025 Oct 30;18(11):1641. doi: 10.3390/ph18111641 (PMC12655067; doi:10.3390/ph18111641)
Supplement: Supplementary file 1 [file pharmaceuticals-18-01641-s001.zip]

Archive with 9 entries (8 files):
- renamed supplementary material/
- renamed supplementary material/Figure S1.odt
- renamed supplementary material/sd1_-_search_strategy.odt
- renamed supplementary material/sd2_excluded_articles_and_reasons_for_exclusion.ods
- renamed supplementary material/sd3_icd_-_retrieval.ods
- renamed supplementary material/sd4_134_GTs_targets.cys
- renamed supplementary material/sd5_24_GTs-ICD_targets.cys
- renamed supplementary material/sd6_enrichment_analysis_complete_tables.zip
- renamed supplementary material/sd7_127_in_vitro_network.zip
