# Supplementary material for: Can Ganoderma Triterpenoids Exert Immunogenic Cell Death in Human Cancer Cells? A Systematic Review and Protein Network Analysis
Source: Pharmaceuticals (Basel). 2025 Oct 30;18(11):1641. doi: 10.3390/ph18111641 (PMC12655067; doi:10.3390/ph18111641)
Supplement: Supplementary file 1 [file pharmaceuticals-18-01641-s001.zip › renamed supplementary material/sd2_excluded_articles_and_reasons_for_exclusion.ods]

## Sheet: Sheet1
		Reason for exclusion
Article	Exclusion during	Review/Non-experimental	Unrelated to cancer	No molecular mechanism described	Poorly defined extract	No human cells employed	Unrelated to Ganoderma	Other/comments
Ameri, Abdulghani. “Ganoderic Acid in the Treatment of Prostate Cancer.” Jundishapur Journal of Natural Pharmaceutical Products 7, no. 3 (2012): 85–86. https://doi.org/10.1093/jpp/rgae133	screening	*
Bryant, John Matthew, Mollie Bouchard, and Azizul Haque. “Anticancer Activity of Ganoderic Acid DM: Current Status and Future Perspective.” Journal of Clinical & Cellular Immunology 8, no. 6 (2017): 535. https://doi.org/10.4172/2155-9899.1000535	screening	*
Cheng, Mengtao, Liying Zhang, Jing Wang, et al. “The Artist’s Conk Medicinal Mushroom Ganoderma Applanatum (Agaricomycetes): Mycological Mycochemical, and Pharmacological Properties: A Review.” International Journal of Medicinal Mushrooms 26, no. 7 (2024): 13–66. https://doi.org/10.1615/IntJMedMushrooms.2024053900	screening	*
Hapuarachchi, K. K., C. R. Cheng, T. C. Wen, R. Jeewon, and P. Kakumyan. “Mycosphere Essays 20: Therapeutic Potential of Ganoderma Species: Insights into Its Use as Traditional Medicine.” Mycosphere 8, no. 10 (2017): 1653–94. https://doi.org/10.5943/mycosphere/8/10/5	screening	*
Hapuarachchi, K. K., T. C. Wen, R. Jeewon, X. L. Wu, and J. C. Kang. “Mycosphere Essays 15. Ganoderma Lucidum - Are the Beneficial Medical Properties Substantiated?” Mycosphere 7, no. 6 (2016): 687–715. https://doi.org/10.5943/mycosphere/7/6/1	screening	*
Johnson, Benjamin M., Bently P. Doonan, Faisal F. Radwan, and Azizul Haque. “Ganoderic Acid DM: An Alternative Agent for the Treatment of Advanced Prostate Cancer.” The Open Prostate Cancer Journal 3 (January 2010): 78–85. https://doi.org/10.2174/1876822901003010078	screening	*
Radwan, Faisal F. Y., J. Manuel Perez, and Azizul Haque. “Apoptotic and Immune Restoration Effects of Ganoderic Acids Define a New Prospective for Complementary Treatment of Cancer.” Journal of Clinical & Cellular Immunology Suppl 3 (December 2011): 004. https://doi.org/10.4172/2155-9899.S3-004	screening	*
Raza, Sayed Haidar Abbas, Ruimin Zhong, Xiangmei Li, et al. “Ganoderma Lucidum Triterpenoids Investigating Their Role in Medicinal Applications and Genomic Protection.” The Journal of Pharmacy and Pharmacology, October 25, 2024, rgae133. https://doi.org/10.1093/jpp/rgae133	screening	*
Lin, Yu-Xin, Jin-Tao Sun, Zheng-Zheng Liao, et al. “Triterpenoids from the Fruiting Bodies of Ganoderma Lucidum and Their Inhibitory Activity against FAAH.” Fitoterapia 158 (April 2022): 105161. https://doi.org/10.1016/j.fitote.2022.105161.	screening		*
Pooladi, Arash, Reza Ghanei Gheshlagh, Nahid Kahrizi, Daem Roshani, Chia Jalali, and Borhan Moradveisi. “The Spectrum of Alpha and Beta Thalassemia Mutations: A 10-Year Population-Based Study of the Premarital Health Screening Program in West of Iran.” Iranian Journal of Pediatric Hematology & Oncology 12, no. 3 (2022): 190–98. https://doi.org/10.18502/ijpho.v12i3.10062.	screening		*
Qiao, Xue, Wei Song, Qi Wang, et al. “Comprehensive Chemical Analysis of Triterpenoids and Polysaccharides in the Medicinal Mushroom Antrodia Cinnamomea.” RSC Advances 5, no. 58 (2015): 47040–52. https://doi.org/10.1039/c5ra04327a.	screening		*
Qiu, Junming, Xiang Wang, and Chengguang Song. “Neuroprotective and Antioxidant Lanostanoid Triterpenes from the Fruiting Bodies of Ganoderma Atrum.” Fitoterapia 109 (March 2016): 75–79. https://doi.org/10.1016/j.fitote.2015.12.008.	screening		*
Ren, Fei, Kai-Yue Cao, Rui-Ze Gong, et al. “The Role of Post-Transcriptional Modification on a New tRNAIle(GAU) Identified from Ganoderma Lucidum in Its Fragments’ Cytotoxicity on Cancer Cells.” International Journal of Biological Macromolecules 229 (February 2023): 885–95. https://doi.org/10.1016/j.ijbiomac.2022.12.327.	screening		*
Songserm, Pattralak, Poramaporn Klanrit, Poramate Klanrit, et al. “Antioxidant and Anticancer Potential of Bioactive Compounds from Rhinacanthus Nasutus Cell Suspension Culture.” Plants (Basel, Switzerland) 11, no. 15 (2022): 1994. https://doi.org/10.3390/plants11151994.	screening		*
Thyagarajan-Sahu, Anita, Brandon Lane, and Daniel Sliva. “ReishiMax, Mushroom Based Dietary Supplement, Inhibits Adipocyte Differentiation, Stimulates Glucose Uptake and Activates AMPK.” BMC Complementary and Alternative Medicine 11, no. 1 (2011): 74. https://doi.org/10.1186/1472-6882-11-74.	screening		*
Wang, Cuifang, Xuemin Liu, Chenlei Lian, Jiaying Ke, and Jieqing Liu. “Triterpenes and Aromatic Meroterpenoids with Antioxidant Activity and Neuroprotective Effects from Ganoderma Lucidum.” Molecules (Basel, Switzerland) 24, no. 23 (2019): 4353. https://doi.org/10.3390/molecules24234353.	screening		*
Xu, Shangchen, Fengqing Zhang, Dali Chen, Keren Su, Li Zhang, and Rui Jiang. “In Vitro Inhibitory Effects of Ganoderic Acid A on Human Liver Cytochrome P450 Enzymes.” Pharmaceutical Biology 58, no. 1 (2020): 308–13. https://doi.org/10.1080/13880209.2020.1747500.	screening		*
Alambin, F., P. Motamed Fath, B. Ebrahimi Hosseinzadeh, A. Hatamian Zarmi, R. Sahraeian, and F. Yazdian. “Leukemia Stem Cells, Direct Targeting of CD123 Based on the Nano-Smart Polymer PMBN.” RSC Advances 6, no. 98 (2016): 96138–46. https://doi.org/10.1039/C6RA19989E.	screening			*
Amen, Yhiya M., Qinchang Zhu, Mohamed S. Afifi, Ahmed F. Halim, Ahmed Ashour, and Kuniyoshi Shimizu. “New Cytotoxic Lanostanoid Triterpenes from Ganoderma Lingzhi.” Phytochemistry Letters 17 (September 2016): 64–70. https://doi.org/10.1016/j.phytol.2016.07.024.	screening			*
Amen, Yhiya M., Qinchang Zhu, Hai-Bang Tran, et al. “Lucidumol C, a New Cytotoxic Lanostanoid Triterpene from Ganoderma Lingzhi against Human Cancer Cells.” Journal of Natural Medicines 70, no. 3 (2016): 661–66. https://doi.org/10.1007/s11418-016-0976-2.	screening			*
Du, Guo-Hua, Hong-Xu Wang, Zheng Yan, Li-Ying Liu, and Ruo-Yun Chen. “[Anti-tumor target prediction and activity verification of Ganoderma lucidum triterpenoids].” Zhongguo Zhong Yao Za Zhi = Zhongguo Zhongyao Zazhi = China Journal of Chinese Materia Medica 42, no. 3 (2017): 517–22. https://doi.org/10.19540/j.cnki.cjcmm.20161222.069.	screening			*
El-Sherif, Neveen F., Safwat A. Ahmed, Amany K. Ibrahim, et al. “Ergosterol Peroxide from the Egyptian Red Lingzhi or Reishi Mushroom, Ganoderma Resinaceum (Agaricomycetes), Showed Preferred Inhibition of MCF-7 over MDA-MB-231 Breast Cancer Cell Lines.” International Journal of Medicinal Mushrooms 22, no. 4 (2020): 389–96. https://doi.org/10.1615/IntJMedMushrooms.2020034223.	screening			*
Elumalai, D, T Y Suman, M Hemavathi, et al. “Biofabrication of Gold Nanoparticles Using Ganoderma Lucidum and Their Cytotoxicity against Human Colon Cancer Cell Line (HT-29).” Bulletin of Materials Science 44, no. 2 (2021): 132. https://doi.org/10.1007/s12034-021-02435-0.	screening			*
Guan, Shu-Hong, Jia-Meng Xia, Min Yang, Xiao-Ming Wang, Xuan Liu, and De-An Guo. “Cytotoxic Lanostanoid Triterpenes from Ganoderma Lucidum.” Journal of Asian Natural Products Research 10, nos. 7–8 (2008): 705–10. https://doi.org/10.1080/10286020802016297.	screening			*
Huang, Sheng-Zhuo, Qing-Yun Ma, Fan-Dong Kong, et al. “Lanostane-Type Triterpenoids from the Fruiting Body of Ganoderma Calidophilum.” Phytochemistry 143 (November 2017): 104–10. https://doi.org/10.1016/j.phytochem.2017.07.015.	screening			*
Huang, Xiu-Run, Fang Cai, Jing Chen, et al. “Cytotoxic Lanostane-Type Triterpenes from the Fruiting Bodies of Ganoderma Lucidum.” Natural Product Research 37, no. 18 (2023): 3042–47. https://doi.org/10.1080/14786419.2022.2146107.	screening			*
Kausar, Shamaila, Sadia Zia, Zainab Nadeem, et al. “Submerged Cultivation of Medicinal Mushroom in Hydrolysate of Ligno-Cellulosic Material.” Pakistan Journal of Pharmaceutical Sciences 32, no. 6 (2019): 2835–41. https://doi.org/10.36721/PJPS.2019.32.6.SUP.2835-2841.1.	screening			*
Kennedy, Erin M., Steven J. P’Pool, Jiahua Jiang, Daniel Sliva, and Robert E. Minto. “Semisynthesis and Biological Evaluation of Ganodermanontriol and Its Stereoisomeric Triols.” Journal of Natural Products 74, no. 11 (2011): 2332–37. https://doi.org/10.1021/np200205n.	screening			*
Kinge, Tonjock R., and Afui M. Mih. “Secondary Metabolites of Oil Palm Isolates of Ganoderma Zonatum Murill. from Cameroon and Their Cytotoxicity against Five Human Tumour Cell Lines.” African Journal of Biotechnology 10, no. 42 (2011): 8440–47. https://doi.org/10.5897/AJB10.2144.	screening			*
Kolniak-Ostek, Joanna, Jan Oszmiański, Anna Szyjka, Helena Moreira, and Ewa Barg. “Anticancer and Antioxidant Activities in Ganoderma Lucidum Wild Mushrooms in Poland, as Well as Their Phenolic and Triterpenoid Compounds.” International Journal of Molecular Sciences 23, no. 16 (2022): 9359. https://doi.org/10.3390/ijms23169359.	screening			*
Li, Da-Wei, Min Liu, Yue-Qi Leng, et al. “Lanostane Triterpenoids from Ganoderma Lucidum and Their Inhibitory Effects against FAAH.” Phytochemistry 203 (November 2022): 113339. https://doi.org/10.1016/j.phytochem.2022.113339.	screening			*
Li, Peng, Cui-E Shen, Ting-Ting Nan, and Jian-Hua Xu. “A New Lanostanoid from Ganoderma Lucidum.” Chemistry of Natural Compounds 52, no. 1 (2016): 71–73. https://doi.org/10.1007/s10600-016-1549-z.	screening			*
Li, Xiao-Cui, Fei Liu, Hai-Guo Su, et al. “Twelve Undescribed Derivatives of Ganoderic Acid Isolated from Ganoderma Luteomarginatum and Their Cytotoxicity against Three Human Cancer Cell Lines.” Phytochemistry 183 (March 2021): 112617. https://doi.org/10.1016/j.phytochem.2020.112617.	screening			*
Liu, Li-Ying, Zheng Yan, Jie Kang, Ruo-Yun Chen, and De-Quan Yu. “Three New Triterpenoids from Ganoderma Theaecolum.” Journal of Asian Natural Products Research 19, no. 9 (2017): 847–53. https://doi.org/10.1080/10286020.2016.1271793.	screening			*
Liu, X., and W. Wang. “Biosynthesis of a Novel Ganoderic Acid in Saccharomyces Cerevisiae and Research of Its Antitumor Activity.” Applied Biochemistry and Microbiology 59, no. 2 (2023): 184–89. https://doi.org/10.1134/S0003683823020072.	screening			*
Ma, Qingyun, Shuangshuang Zhang, Li Yang, et al. “Lanostane Triterpenoids and Ergostane Steroids from Ganoderma Luteomarginatum and Their Cytotoxicity.” Molecules (Basel, Switzerland) 27, no. 20 (2022): 6989. https://doi.org/10.3390/molecules27206989.	screening			*
Motamed Fath, P., M. Rahimnejad, S. Moradi-Kalbolandi, B. Ebrahimi Hosseinzadeh, and T. Jamshidnejad-Tosaramandani. “Improvement of Cytotoxicity and Necrosis Activity of Ganoderic Acid a through the Development of PMBN-A.Her2-GA as a Targeted Nano System.” RSC Advances 12, no. 2 (2021): 1228–37. https://doi.org/10.1039/d1ra06488f.	screening			*
Ruan, Weimei, Ying Wei, and David G. Popovich. “Distinct Responses of Cytotoxic Ganoderma Lucidum Triterpenoids in Human Carcinoma Cells.” Phytotherapy Research 29, no. 11 (2015): 1744–52. https://doi.org/10.1002/ptr.5426.	screening			*
Satria, Dedi, Yhiya Amen, Yasuharu Niwa, Ahmed Ashour, Ahmed E. Allam, and Kuniyoshi Shimizu. “Lucidumol D, a New Lanostane-Type Triterpene from Fruiting Bodies of Reishi (Ganoderma Lingzhi).” Natural Product Research 33, no. 2 (2019): 189–95. https://doi.org/10.1080/14786419.2018.1440229.	screening			*
Su, Hai-Guo, Qin-Mei Zhou, Li Guo, Yuan-Jin Huang, Cheng Peng, and Liang Xiong. “Lanostane Triterpenoids from Ganoderma Luteomarginatum and Their Cytotoxicity against Four Human Cancer Cell Lines.” Phytochemistry 156 (December 2018): 89–95. https://doi.org/10.1016/j.phytochem.2018.09.003.	screening			*
Su, Huey-Jen, Yih-Fen Fann, Mei-Ing Chung, Shen-Jeu Won, and Chun-Nan Lin. “New Lanostanoids of Ganoderma Tsugae.” Journal of Natural Products 63, no. 4 (2000): 514–16. https://doi.org/10.1021/np990367l.	screening			*
Tan, Zhen, Jin-Lian Zhao, Ji-Mei Liu, et al. “Lanostane Triterpenoids and Ergostane-Type Steroids from the Cultured Mycelia of Ganoderma Capense.” Journal of Asian Natural Products Research 20, no. 9 (2018): 844–51. https://doi.org/10.1080/10286020.2017.1399879.	screening			*
Wang, Jia-Le, Ying-Bo Li, Ru-Ming Liu, and Jian-Jiang Zhong. “A New Ganoderic Acid from Ganoderma Lucidum Mycelia.” Journal of Asian Natural Products Research 12, no. 8 (2010): 727–30. https://doi.org/10.1080/10286020.2010.493506.	screening			*
Wang, Jia-Le, Ying-Bo Li, Han-Lin Qin, and Jian-Jiang Zhong. “Kinetic Study of 7-O-Ethyl Ganoderic Acid O Stability and Its Importance in the Preparative Isolation.” Biochemical Engineering Journal 53, no. 2 (2011): 182–86. https://doi.org/10.1016/j.bej.2010.10.008.	screening			*
Welti, Stephane, Pierre-Arthur Moreau, Nathalie Azaroual, et al. “Antiproliferative Activities of Methanolic Extracts from a Neotropical Ganoderma Species (Aphyllophoromycetideae): Identification and Characterization of a Novel Ganoderic Acid.” International Journal of Medicinal Mushrooms 12, no. 1 (2010): 17–31. https://doi.org/10.1615/IntJMedMushr.v12.i1.20.	screening			*
Yang, Hai-Long. “Ganoderic Acid Produced from Submerged Culture of Ganoderma Lucidum Induces Cell Cycle Arrest and Cytotoxicity in Human Hepatoma Cell Line BEL7402.” Biotechnology Letters 27, no. 12 (2005): 835–38. https://doi.org/10.1007/s10529-005-6191-y.	screening			*
Zhang, Chunyun, Dan Fu, Guilin Chen, and Mingquan Guo. “Comparative and Chemometric Analysis of Correlations between the Chemical Fingerprints and Anti-Proliferative Activities of Ganoderic Acids from Three Ganoderma Species.” Phytochemical Analysis 30, no. 4 (2019): 474–80. https://doi.org/10.1002/pca.2830.	screening			*
Zhao, Zhen-Zhu, Rong-Hua Yin, He-Ping Chen, et al. “Two New Triterpenoids from Fruiting Bodies of Fungus Ganoderma Lucidum.” Journal of Asian Natural Products Research 17, no. 7 (2015): 750–55. https://doi.org/10.1080/10286020.2014.996139.	screening			*
Lu, Jiafeng, Zhaoyan Li, Xingjing Liu, Bin Xu, and Weiyu Zhang. “Tiaogan Bushen Xiaoji Formula Enhances the Sensitivity of Estrogen Receptor- Positive Breast Cancer to Tamoxifen by Inhibiting the TGF-β/SMAD Pathway.” Cancer Management and Research 16 (September 2024): 1189–204. https://doi.org/10.2147/CMAR.S477399.	screening				*
Wang, Guan, Jian Zhao, Jianwen Liu, Yongping Huang, Jian-Jiang Zhong, and Wen Tang. “Enhancement of IL-2 and IFN-γ Expression and NK Cells Activity Involved in the Anti-Tumor Effect of Ganoderic Acid Me in Vivo.” International Immunopharmacology 7, no. 6 (2007): 864–70. https://doi.org/10.1016/j.intimp.2007.02.006.	screening					*
Pillai, Jayachithra Ramakrishna, Adil Farooq Wali, Pooja Shivappa, et al. “Evaluating the Anti-Cancer Potential and Pharmacological in-Sights of Physalis Angulata Root Extract as a Strong Candidate for Future Research.” Journal of Genetic Engineering and Biotechnology 22, no. 4 (2024): 100410. https://doi.org/10.1016/j.jgeb.2024.100410.	screening			*			*
Sułkowska-Ziaja, Katarzyna, Agnieszka Galanty, Agnieszka Szewczyk, et al. “Effect of Methyl Jasmonate Elicitation on Triterpene Production and Evaluation of Cytotoxic Activity of Mycelial Culture Extracts of Ganoderma Applanatum (Pers.) Pat.” Plants (Basel, Switzerland) 12, no. 2 (2023): 294. https://doi.org/10.3390/plants12020294.	screening		*	*
Wu, Lingfang, Wenyi Liang, Wenjing Chen, et al. “Screening and Analysis of the Marker Components in Ganoderma Lucidum by HPLC and HPLC-MS<SUP>n</SUP> with the Aid of Chemometrics.” Molecules (Basel, Switzerland) 22, no. 4 (2017): 584. https://doi.org/10.3390/molecules22040584.	screening		*	*
You, Bang-Jau, Hong-Zin Lee, Kuang-Ren Chung, et al. “Enhanced Production of Ganoderic Acids and Cytotoxicity of Ganoderma Lucidum Using Solid-Medium Culture.” Bioscience, Biotechnology, and Biochemistry 76, no. 8 (2012): 1529–34. https://doi.org/10.1271/bbb.120270.	screening		*	*
Fefilova, Elizaveta, Yulia Kirdeeva, Sergey Parfenyev, et al. “MDM2 Up-Regulates the Energy Metabolism in NSCLC in a P53-Independent Manner.” Biochemical and Biophysical Research Communications 743 (January 2025): 151169. https://doi.org/10.1016/j.bbrc.2024.151169.	retrieval						*	Unable to access full text, and low relevance at a glance
Gill, Balraj Singh, Sanjeev Kumar, and null Navgeet. “Ganoderic Acid A Targeting β-Catenin in Wnt Signaling Pathway: In Silico and In Vitro Study.” Interdisciplinary Sciences: Computational Life Sciences 10, no. 2 (2018): 233–43. https://doi.org/10.1007/s12539-016-0182-7.	assessment					*
Hsieh, Tze-Chen, and Joseph M. Wu. “Suppression of Proliferation and Oxidative Stress by Extracts of Ganoderma Lucidum in the Ovarian Cancer Cell Line OVCAR-3.” International Journal of Molecular Medicine 28, no. 6 (2011): 1065–69. https://doi.org/10.3892/ijmm.2011.788.	assessment				*
Kim, Tae Hwan, Ju Sung Kim, Zoo Haye Kim, Ren Bin Huang, Young Lye Chae, and Ren Sheng Wang. “Khz (Fusion Product of Ganoderma Lucidum and Polyporus Umbellatus Mycelia) Induces Apoptosis in Human Colon Carcinoma HCT116 Cells, Accompanied by an Increase in Reactive Oxygen Species, Activation of Caspase 3, and Increased Intracellular Ca2+.” Journal of Medicinal Food 18, no. 3 (2015): 332–36. https:…	assessment				*
Li, Wei, Lan-Lan Lou, Jian-Yong Zhu, et al. “New Lanostane-Type Triterpenoids from the Fruiting Body of Ganoderma Hainanense.” Fitoterapia 115 (December 2016): 24–30. https://doi.org/10.1016/j.fitote.2016.09.010.	assessment							No effect on studied target
Thyagarajan, Anita, Jiahua Jiang, Amber Hopf, Jiri Adamec, and Daniel Sliva. “Inhibition of Oxidative Stress-Induced Invasiveness of Cancer Cells by Ganoderma Lucidum Is Mediated through the Suppression of Interleukin-8 Secretion.” International Journal of Molecular Medicine 18, no. 4 (2006): 657–64.	assessment				*
Mortazavie, Faezeh, Simin Taheri, Parisa Tandel, Farahnaz Zare, and Gholmhossein Tamaddon. “The Effect of Ganoderic Acid A on miR-17-5p and miR-181b Expression Level and Apoptosis Induction in Human Leukemia Nalm-6 Cells.” Iranian Journal of Pediatric Hematology & Oncology 12, no. 3 (2022): 152–63. https://doi.org/10.18502/ijpho.v12i3.10058.	assessment							Non-coding RNA mechanism
Sillapapongwarakorn, Sittichai, Somchai Yanarojana, Darawan Pinthong, Amnuay Thithapandha, Jiraporn Ungwitayatorn, and Porntip Supavilai. “Molecular Docking Based Screening of Triterpenoids as Potential G-Quadruplex Stabilizing Ligands with Anti-Cancer Activity.” Bioinformation 13, no. 9 (2017): 284–92. https://doi.org/10.6026/97320630013284.	assessment							Pre-transcriptional mechanism
